# Supplementary material for: Proportion of depression and associated factors among HIV-positive youth attending antiretroviral therapy clinics at public hospitals in Gamo and Ari zones, South Ethiopia: A facility-based cross-sectional study
Source: PLoS One. 2025 Dec 5;20(12):e0337588. doi: 10.1371/journal.pone.0337588 (PMC12680187; doi:10.1371/journal.pone.0337588)
Supplement: S1 Dataset — (XLS) [file pone.0337588.s001.xls]

## Sheet: Sheet1
Sex	Depression_status	PSocial_support	Stigma_cat	WI	WHO_Stage	Hospital_admin	Duration_HIV	Duration_on_ART	Disclosure	Filed_scholl	Subst_use	Physical_Excer	Hx_OI	Stop_ART	TB_Hx	Edu_Stat	Medica_type	Primary_Carg	new_occupa	Parent_death
Female	Not depressed	poor support	Yes	Poor	III-IV	No	>12months	≤12months	No	No	No	sufficiently active	Yes	No	Yes	Secondary and above	DTG-based	Yes	Students	Yes
Male	Not depressed	poor support	No	Rich	I-II	No	>12months	>12months	No	No	Yes	insufficiently active	No	No	No	Primary	DTG-based	Yes	Students	Yes
Male	Not depressed	poor support	Yes	Rich	III-IV	No	>12months	>12months	Yes	No	Yes	sufficiently active	No	No	No	Primary	DTG-based	Yes	Unemployed	No
Male	Not depressed	poor support	Yes	Poor	I-II	Yes	>12months	>12months	Yes	No	Yes	sufficiently active	Yes	No	Yes	Secondary and above	DTG-based	Yes	Students	No
Female	Not depressed	poor support	Yes	Poor	I-II	No	>12months	>12months	No	Yes	No	insufficiently active	No	Yes	No	No formal education	DTG-based	Yes	Self-employee	Yes
Male	Not depressed	strong support	Yes	Poor	I-II	No	≤12months	≤12months	Yes	No	No	sufficiently active	No	Yes	No	Primary	DTG-based	Yes	Students	Yes
Male	Not depressed	poor support	Yes	Medium	I-II	No	>12months	>12months	Yes	No	No	sufficiently active	No	No	No	Secondary and above	DTG-based	Yes	Government employee	No
Female	Not depressed	strong support	No	Rich	I-II	No	>12months	>12months	No	No	Yes	sufficiently active	No	No	No	No formal education	DTG-based	No	Self-employee	No
Female	Not depressed	intermediate support	Yes	Poor	I-II	No	>12months	>12months	Yes	No	Yes	sufficiently active	No	No	No	Primary	DTG-based	Yes	Students	No
Female	Not depressed	poor support	No	Poor	I-II	Yes	>12months	>12months	Yes	Yes	No	sufficiently active	No	No	No	Primary	DTG-based	Yes	Students	No
Female	Not depressed	intermediate support	Yes	Poor	I-II	No	>12months	>12months	Yes	No	Yes	sufficiently active	No	No	No	Secondary and above	DTG-based	Yes	Self-employee	Yes
Female	Not depressed	poor support	No	Rich	I-II	No	>12months	>12months	No	No	Yes	sufficiently active	No	Yes	No	Secondary and above	DTG-based	Yes	Unemployed	Yes
Female	Not depressed	strong support	Yes	Rich	I-II	No	>12months	>12months	No	No	Yes	sufficiently active	No	No	No	No formal education	DTG-based	No	Self-employee	No
Female	Not depressed	strong support	No	Rich	I-II	No	>12months	>12months	No	Yes	No	sufficiently active	No	No	No	No formal education	DTG-based	Yes	Self-employee	No
Female	Not depressed	intermediate support	No	Poor	I-II	No	>12months	>12months	Yes	No	Yes	sufficiently active	No	No	No	No formal education	DTG-based	Yes	Self-employee	Yes
Female	Not depressed	poor support	Yes	Rich	I-II	No	>12months	>12months	No	No	No	insufficiently active	No	No	No	No formal education	DTG-based	No	Self-employee	No
Female	Not depressed	intermediate support	Yes	Poor	I-II	Yes	>12months	>12months	Yes	Yes	Yes	sufficiently active	Yes	Yes	Yes	Primary	DTG-based	No	Students	Yes
Female	Not depressed	intermediate support	Yes	Rich	I-II	No	>12months	>12months	Yes	No	Yes	sufficiently active	No	No	No	No formal education	DTG-based	Yes	Unemployed	No
Female	Not depressed	strong support	No	Rich	I-II	No	>12months	>12months	No	No	No	sufficiently active	Yes	No	No	Secondary and above	DTG-based	No	Self-employee	No
Female	Not depressed	poor support	No	Poor	III-IV	No	≤12months	≤12months	Yes	No	Yes	sufficiently active	Yes	No	No	Primary	non DTG-based	Yes	Students	Yes
Female	Not depressed	intermediate support	Yes	Rich	I-II	No	>12months	>12months	No	No	Yes	sufficiently active	No	No	No	Primary	DTG-based	No	Unemployed	No
Female	Not depressed	poor support	Yes	Rich	I-II	No	>12months	≤12months	No	Yes	Yes	sufficiently active	No	No	No	Secondary and above	non DTG-based	Yes	Government employee	No
Male	Not depressed	intermediate support	No	Rich	III-IV	Yes	≤12months	≤12months	No	No	No	sufficiently active	Yes	No	No	Secondary and above	DTG-based	Yes	Students	No
Female	Not depressed	poor support	Yes	Rich	I-II	No	>12months	>12months	Yes	Yes	Yes	sufficiently active	No	Yes	No	Primary	non DTG-based	Yes	Students	No
Female	Not depressed	strong support	No	Medium	I-II	No	≤12months	≤12months	Yes	No	Yes	sufficiently active	No	No	No	Secondary and above	DTG-based	Yes	Self-employee	Yes
Female	Not depressed	poor support	Yes	Medium	I-II	No	>12months	≤12months	No	No	No	sufficiently active	No	No	No	Primary	DTG-based	Yes	Students	No
Female	Not depressed	intermediate support	No	Medium	I-II	No	>12months	≤12months	No	No	Yes	sufficiently active	No	No	No	Primary	DTG-based	No	Unemployed	No
Male	Not depressed	intermediate support	Yes	Poor	I-II	No	≤12months	≤12months	No	No	Yes	sufficiently active	No	No	No	Primary	DTG-based	No	Unemployed	No
Male	Not depressed	poor support	No	Rich	I-II	No	>12months	>12months	No	Yes	No	sufficiently active	No	No	No	Primary	DTG-based	Yes	Students	No
Female	Not depressed	poor support	Yes	Rich	I-II	No	>12months	>12months	Yes	No	Yes	sufficiently active	No	No	No	Secondary and above	DTG-based	Yes	Government employee	No
Female	Not depressed	intermediate support	No	Rich	I-II	Yes	≤12months	≤12months	No	No	Yes	sufficiently active	No	No	No	Primary	DTG-based	Yes	Unemployed	No
Female	Not depressed	poor support	Yes	Rich	I-II	No	>12months	>12months	Yes	No	No	sufficiently active	No	No	No	Primary	DTG-based	Yes	Students	Yes
Male	Not depressed	poor support	No	Poor	I-II	No	>12months	>12months	Yes	Yes	Yes	sufficiently active	No	No	No	Secondary and above	DTG-based	Yes	Students	Yes
Male	Not depressed	intermediate support	No	Rich	III-IV	No	≤12months	≤12months	No	No	No	sufficiently active	Yes	No	No	No formal education	DTG-based	No	Unemployed	No
Male	Not depressed	intermediate support	Yes	Medium	I-II	No	>12months	≤12months	No	No	Yes	sufficiently active	No	No	No	Primary	DTG-based	Yes	Unemployed	No
Male	Not depressed	strong support	No	Medium	I-II	No	>12months	≤12months	No	No	Yes	sufficiently active	No	No	No	Primary	DTG-based	Yes	Unemployed	No
Female	Not depressed	intermediate support	Yes	Poor	I-II	No	>12months	>12months	Yes	No	Yes	sufficiently active	No	Yes	No	Primary	DTG-based	Yes	Students	No
Male	Not depressed	intermediate support	No	Rich	I-II	No	≤12months	≤12months	No	Yes	Yes	sufficiently active	No	No	No	Secondary and above	DTG-based	Yes	Students	No
Female	Not depressed	strong support	Yes	Medium	I-II	No	>12months	≤12months	No	No	Yes	sufficiently active	No	No	No	Secondary and above	DTG-based	Yes	Unemployed	No
Male	Not depressed	poor support	No	Poor	I-II	No	>12months	>12months	Yes	No	No	sufficiently active	No	No	No	Secondary and above	DTG-based	Yes	Students	No
Female	Not depressed	intermediate support	Yes	Rich	I-II	Yes	>12months	>12months	Yes	Yes	No	sufficiently active	No	No	No	Secondary and above	non DTG-based	Yes	Self-employee	Yes
Female	Not depressed	intermediate support	No	Poor	I-II	No	>12months	>12months	No	No	Yes	sufficiently active	No	No	No	Primary	DTG-based	No	Unemployed	No
Male	Not depressed	intermediate support	Yes	Medium	I-II	No	>12months	>12months	Yes	No	No	insufficiently active	No	No	No	Primary	non DTG-based	Yes	Students	Yes
Female	Not depressed	intermediate support	Yes	Poor	I-II	No	>12months	>12months	Yes	Yes	Yes	sufficiently active	No	No	No	Primary	DTG-based	Yes	Students	No
Female	Not depressed	strong support	No	Rich	I-II	No	>12months	>12months	No	No	Yes	sufficiently active	No	No	No	Primary	DTG-based	No	Self-employee	No
Male	Not depressed	intermediate support	Yes	Rich	I-II	No	>12months	≤12months	No	No	No	sufficiently active	No	No	No	Secondary and above	DTG-based	Yes	Students	No
Female	Not depressed	strong support	No	Rich	I-II	No	>12months	>12months	No	No	No	sufficiently active	No	No	No	Secondary and above	DTG-based	No	Government employee	No
Female	Not depressed	intermediate support	Yes	Poor	I-II	No	>12months	≤12months	No	Yes	No	sufficiently active	No	No	No	Primary	DTG-based	No	Unemployed	No
Male	Not depressed	intermediate support	No	Medium	I-II	No	≤12months	≤12months	No	No	No	sufficiently active	No	No	No	Secondary and above	DTG-based	Yes	Students	No
Male	Not depressed	intermediate support	No	Medium	I-II	No	≤12months	≤12months	No	No	No	sufficiently active	No	No	No	Secondary and above	DTG-based	Yes	Students	No
Female	Not depressed	intermediate support	Yes	Poor	I-II	No	>12months	>12months	Yes	No	Yes	sufficiently active	No	Yes	Yes	Primary	DTG-based	Yes	Students	No
Male	Not depressed	intermediate support	Yes	Rich	I-II	No	>12months	>12months	No	Yes	Yes	sufficiently active	No	No	No	No formal education	DTG-based	No	Government employee	No
Male	Not depressed	intermediate support	Yes	Poor	I-II	Yes	>12months	>12months	Yes	No	No	sufficiently active	No	No	No	No formal education	non DTG-based	Yes	Unemployed	No
Female	Not depressed	intermediate support	No	Poor	I-II	No	>12months	>12months	No	No	Yes	sufficiently active	No	No	No	Primary	DTG-based	No	Unemployed	No
Female	Not depressed	poor support	Yes	Poor	III-IV	Yes	>12months	>12months	Yes	Yes	No	insufficiently active	No	No	No	Primary	non DTG-based	Yes	Students	No
Female	Not depressed	intermediate support	No	Poor	I-II	No	≤12months	≤12months	No	No	Yes	sufficiently active	No	No	No	Primary	DTG-based	No	Unemployed	No
Male	Not depressed	intermediate support	No	Poor	I-II	No	≤12months	≤12months	No	No	No	sufficiently active	No	No	No	Primary	DTG-based	No	Unemployed	No
Male	Not depressed	intermediate support	Yes	Poor	I-II	No	≤12months	≤12months	No	Yes	No	sufficiently active	No	No	No	Primary	DTG-based	No	Unemployed	No
Male	Not depressed	intermediate support	No	Poor	I-II	No	>12months	>12months	Yes	No	Yes	sufficiently active	No	No	No	Primary	DTG-based	Yes	Students	No
Female	Not depressed	intermediate support	Yes	Rich	I-II	No	≤12months	≤12months	No	No	Yes	sufficiently active	No	No	No	Secondary and above	DTG-based	Yes	Students	No
Male	Not depressed	intermediate support	No	Rich	I-II	No	>12months	>12months	No	Yes	Yes	sufficiently active	No	No	No	Primary	DTG-based	Yes	Self-employee	No
Male	Not depressed	intermediate support	Yes	Poor	I-II	No	>12months	>12months	No	Yes	Yes	sufficiently active	No	Yes	No	Primary	DTG-based	Yes	Students	Yes
Female	Not depressed	poor support	Yes	Poor	I-II	No	≤12months	≤12months	No	No	Yes	sufficiently active	No	No	No	Primary	DTG-based	No	Self-employee	No
Male	Not depressed	intermediate support	No	Rich	I-II	No	>12months	>12months	Yes	Yes	Yes	insufficiently active	No	No	No	Primary	DTG-based	Yes	Students	Yes
Male	Not depressed	intermediate support	No	Rich	III-IV	No	≤12months	≤12months	No	No	No	sufficiently active	No	No	No	Primary	DTG-based	No	Self-employee	No
Female	Not depressed	poor support	Yes	Poor	I-II	No	>12months	>12months	Yes	No	Yes	sufficiently active	No	No	No	Primary	DTG-based	Yes	Students	Yes
Male	Not depressed	intermediate support	Yes	Rich	I-II	Yes	>12months	>12months	Yes	No	No	sufficiently active	No	No	No	Secondary and above	non DTG-based	Yes	Students	No
Female	Not depressed	poor support	Yes	Poor	I-II	No	≤12months	≤12months	No	Yes	Yes	sufficiently active	No	No	No	Primary	DTG-based	No	Self-employee	Yes
Female	Not depressed	intermediate support	No	Rich	I-II	No	>12months	>12months	No	No	No	sufficiently active	No	No	No	Secondary and above	DTG-based	Yes	Unemployed	No
Female	Not depressed	poor support	Yes	Rich	I-II	No	>12months	>12months	Yes	No	No	insufficiently active	No	No	No	Primary	DTG-based	Yes	Students	No
Female	Not depressed	intermediate support	No	Poor	I-II	No	>12months	≤12months	No	No	Yes	sufficiently active	No	No	No	Primary	DTG-based	No	Unemployed	No
Female	Not depressed	intermediate support	Yes	Poor	I-II	No	≤12months	≤12months	Yes	Yes	Yes	sufficiently active	No	No	No	Secondary and above	DTG-based	Yes	Students	No
Male	Not depressed	strong support	Yes	Rich	I-II	No	>12months	>12months	No	No	Yes	insufficiently active	No	No	No	Primary	DTG-based	Yes	Students	Yes
Male	Not depressed	intermediate support	Yes	Rich	I-II	No	>12months	≤12months	No	No	No	sufficiently active	No	No	No	Secondary and above	DTG-based	Yes	Students	No
Female	Not depressed	strong support	No	Rich	I-II	No	>12months	>12months	No	Yes	No	sufficiently active	No	No	No	Secondary and above	DTG-based	No	Self-employee	No
Male	Not depressed	intermediate support	Yes	Medium	I-II	No	>12months	>12months	Yes	No	Yes	sufficiently active	No	No	No	Secondary and above	DTG-based	Yes	Students	Yes
Male	Not depressed	strong support	No	Medium	I-II	No	>12months	>12months	Yes	No	Yes	sufficiently active	No	No	No	Secondary and above	non DTG-based	Yes	Self-employee	No
Male	Not depressed	intermediate support	Yes	Medium	I-II	No	>12months	>12months	Yes	Yes	Yes	sufficiently active	No	No	No	Secondary and above	DTG-based	Yes	Students	Yes
Female	Not depressed	intermediate support	No	Poor	I-II	No	>12months	>12months	Yes	No	Yes	sufficiently active	No	No	No	Secondary and above	DTG-based	Yes	Self-employee	Yes
Male	Not depressed	strong support	Yes	Rich	III-IV	No	>12months	>12months	No	No	No	sufficiently active	Yes	No	No	Primary	DTG-based	No	Self-employee	No
Female	Not depressed	intermediate support	No	Poor	I-II	No	≤12months	≤12months	No	Yes	Yes	sufficiently active	No	No	No	Primary	DTG-based	No	Unemployed	No
Male	Not depressed	poor support	Yes	Poor	III-IV	No	>12months	>12months	Yes	No	Yes	sufficiently active	Yes	No	No	Secondary and above	DTG-based	Yes	Self-employee	Yes
Female	Not depressed	strong support	No	Rich	I-II	No	>12months	>12months	No	No	Yes	sufficiently active	No	No	No	No formal education	DTG-based	No	Self-employee	No
Female	Not depressed	intermediate support	Yes	Rich	I-II	No	>12months	>12months	No	Yes	No	sufficiently active	No	No	No	No formal education	DTG-based	No	Self-employee	No
Female	Not depressed	intermediate support	Yes	Rich	I-II	No	>12months	>12months	No	No	No	sufficiently active	No	No	No	Secondary and above	DTG-based	Yes	Students	Yes
Male	Not depressed	intermediate support	Yes	Medium	I-II	Yes	>12months	>12months	Yes	Yes	No	sufficiently active	No	No	Yes	Secondary and above	DTG-based	Yes	Students	Yes
Female	Not depressed	poor support	No	Poor	I-II	No	>12months	>12months	No	No	Yes	sufficiently active	No	No	No	Primary	DTG-based	No	Unemployed	No
Female	Not depressed	intermediate support	No	Medium	I-II	No	≤12months	≤12months	No	Yes	Yes	sufficiently active	No	No	No	No formal education	DTG-based	No	Self-employee	No
Female	Not depressed	intermediate support	Yes	Poor	III-IV	No	>12months	>12months	Yes	No	Yes	sufficiently active	Yes	No	Yes	Secondary and above	DTG-based	Yes	Students	Yes
Female	Not depressed	poor support	No	Poor	I-II	No	>12months	>12months	Yes	No	Yes	sufficiently active	No	No	No	Primary	DTG-based	Yes	Students	No
Male	Not depressed	poor support	Yes	Rich	I-II	No	>12months	>12months	No	Yes	Yes	insufficiently active	No	Yes	No	Secondary and above	DTG-based	Yes	Students	No
Female	Not depressed	intermediate support	Yes	Poor	I-II	No	>12months	≤12months	No	No	Yes	sufficiently active	No	No	No	Secondary and above	DTG-based	Yes	Unemployed	No
Male	Not depressed	intermediate support	Yes	Poor	I-II	No	>12months	>12months	Yes	Yes	No	sufficiently active	No	No	No	Secondary and above	non DTG-based	Yes	Students	No
Female	Not depressed	intermediate support	No	Rich	I-II	No	>12months	>12months	No	No	No	sufficiently active	No	No	No	No formal education	DTG-based	No	Self-employee	No
Male	Not depressed	intermediate support	Yes	Rich	I-II	No	>12months	>12months	Yes	Yes	Yes	sufficiently active	No	No	No	Secondary and above	DTG-based	No	Unemployed	Yes
Male	Not depressed	strong support	No	Rich	III-IV	Yes	>12months	≤12months	Yes	No	Yes	sufficiently active	Yes	No	No	No formal education	DTG-based	No	Self-employee	Yes
Female	Not depressed	strong support	Yes	Rich	I-II	No	>12months	>12months	No	No	No	sufficiently active	No	No	No	Secondary and above	DTG-based	No	Self-employee	No
Male	Not depressed	intermediate support	No	Poor	I-II	No	≤12months	≤12months	No	Yes	Yes	sufficiently active	No	No	No	Primary	DTG-based	No	Unemployed	No
Female	Not depressed	intermediate support	Yes	Rich	I-II	No	≤12months	≤12months	No	No	No	sufficiently active	No	No	No	Secondary and above	DTG-based	No	Unemployed	No
Female	Not depressed	intermediate support	No	Rich	I-II	No	>12months	>12months	No	No	Yes	sufficiently active	No	No	No	Secondary and above	DTG-based	Yes	Government employee	No
Female	Not depressed	poor support	Yes	Poor	I-II	Yes	≤12months	>12months	No	Yes	No	sufficiently active	No	No	No	Secondary and above	non DTG-based	No	Self-employee	Yes
Male	Not depressed	strong support	No	Rich	III-IV	No	>12months	>12months	Yes	No	Yes	sufficiently active	Yes	Yes	No	Primary	DTG-based	Yes	Students	No
Female	Not depressed	intermediate support	Yes	Poor	III-IV	No	>12months	>12months	Yes	No	Yes	sufficiently active	Yes	No	No	Secondary and above	DTG-based	Yes	Students	No
Male	Not depressed	strong support	No	Rich	I-II	No	>12months	>12months	Yes	No	Yes	sufficiently active	Yes	No	No	Secondary and above	DTG-based	Yes	Students	No
Male	Not depressed	intermediate support	Yes	Rich	I-II	No	>12months	>12months	No	No	Yes	sufficiently active	No	No	No	Primary	DTG-based	Yes	Self-employee	No
Male	Not depressed	strong support	No	Rich	I-II	No	>12months	>12months	No	Yes	No	sufficiently active	No	No	No	Primary	DTG-based	No	Self-employee	No
Male	Not depressed	strong support	Yes	Rich	III-IV	No	>12months	>12months	Yes	No	No	insufficiently active	Yes	No	No	No formal education	DTG-based	No	Self-employee	Yes
Male	Not depressed	intermediate support	No	Poor	I-II	No	>12months	>12months	No	No	Yes	sufficiently active	No	No	No	Secondary and above	DTG-based	Yes	Students	Yes
Male	Not depressed	intermediate support	Yes	Rich	I-II	No	>12months	>12months	Yes	Yes	No	sufficiently active	No	Yes	No	Primary	DTG-based	Yes	Students	Yes
Female	Not depressed	intermediate support	Yes	Poor	I-II	No	>12months	>12months	Yes	No	Yes	sufficiently active	No	No	No	Primary	DTG-based	Yes	Students	No
Female	Not depressed	intermediate support	Yes	Rich	I-II	No	>12months	>12months	No	No	Yes	sufficiently active	Yes	No	No	No formal education	DTG-based	No	Self-employee	No
Female	Not depressed	strong support	No	Rich	I-II	No	>12months	>12months	No	No	No	sufficiently active	No	No	No	Primary	DTG-based	No	Self-employee	No
Female	Not depressed	intermediate support	No	Rich	I-II	No	>12months	>12months	Yes	Yes	Yes	sufficiently active	No	No	No	Secondary and above	DTG-based	Yes	Self-employee	Yes
Male	Not depressed	intermediate support	Yes	Rich	I-II	No	>12months	>12months	No	No	No	sufficiently active	No	No	No	Secondary and above	DTG-based	Yes	Self-employee	No
Female	Not depressed	poor support	Yes	Poor	I-II	No	>12months	>12months	Yes	No	Yes	sufficiently active	No	No	No	Primary	DTG-based	Yes	Students	Yes
Male	Not depressed	intermediate support	No	Rich	I-II	No	>12months	>12months	Yes	No	Yes	sufficiently active	No	No	No	Secondary and above	DTG-based	Yes	Self-employee	No
Male	Not depressed	intermediate support	No	Rich	I-II	No	>12months	>12months	Yes	No	Yes	sufficiently active	No	No	No	Secondary and above	non DTG-based	Yes	Self-employee	Yes
Male	Not depressed	poor support	Yes	Poor	I-II	No	>12months	>12months	Yes	Yes	Yes	sufficiently active	No	No	No	Secondary and above	non DTG-based	Yes	Students	Yes
Male	Not depressed	intermediate support	No	Medium	I-II	No	>12months	>12months	Yes	No	Yes	sufficiently active	No	No	No	Primary	DTG-based	Yes	Students	No
Female	Not depressed	intermediate support	Yes	Poor	I-II	No	>12months	>12months	Yes	No	No	sufficiently active	No	No	No	Primary	DTG-based	No	Self-employee	No
Female	Not depressed	intermediate support	No	Medium	I-II	No	>12months	>12months	Yes	No	Yes	insufficiently active	Yes	No	No	Secondary and above	DTG-based	Yes	Students	Yes
Female	Not depressed	intermediate support	No	Poor	I-II	No	>12months	≤12months	No	No	Yes	sufficiently active	No	No	No	Primary	non DTG-based	Yes	Students	Yes
Male	Not depressed	intermediate support	Yes	Poor	I-II	No	>12months	>12months	Yes	No	Yes	insufficiently active	No	No	No	Secondary and above	DTG-based	Yes	Self-employee	Yes
Male	Not depressed	strong support	Yes	Rich	I-II	No	>12months	>12months	No	No	Yes	insufficiently active	No	No	No	Secondary and above	DTG-based	Yes	Self-employee	Yes
Male	Not depressed	intermediate support	Yes	Rich	I-II	No	>12months	>12months	Yes	Yes	No	sufficiently active	Yes	Yes	No	Primary	DTG-based	Yes	Self-employee	Yes
Female	Not depressed	intermediate support	Yes	Rich	I-II	No	>12months	>12months	Yes	Yes	No	sufficiently active	No	No	No	Secondary and above	DTG-based	Yes	Students	No
Female	Not depressed	intermediate support	No	Poor	I-II	No	>12months	≤12months	No	No	No	sufficiently active	No	No	No	Primary	DTG-based	No	Self-employee	No
Female	Not depressed	intermediate support	No	Poor	I-II	No	>12months	≤12months	No	No	Yes	sufficiently active	No	No	No	Primary	DTG-based	No	Unemployed	No
Female	Not depressed	strong support	Yes	Rich	I-II	No	>12months	>12months	No	Yes	No	sufficiently active	No	No	No	Secondary and above	DTG-based	Yes	Government employee	No
Male	Not depressed	poor support	No	Poor	I-II	No	>12months	>12months	Yes	No	No	insufficiently active	No	No	No	Primary	DTG-based	Yes	Students	Yes
Female	Not depressed	intermediate support	No	Medium	I-II	No	≤12months	≤12months	No	No	Yes	sufficiently active	No	No	No	Primary	DTG-based	Yes	Unemployed	No
Female	Not depressed	intermediate support	Yes	Medium	I-II	No	>12months	>12months	Yes	No	Yes	sufficiently active	No	No	No	Secondary and above	DTG-based	Yes	Students	No
Male	Not depressed	intermediate support	No	Rich	I-II	No	>12months	>12months	Yes	No	Yes	sufficiently active	No	No	No	Secondary and above	DTG-based	Yes	Students	No
Female	Not depressed	intermediate support	No	Poor	I-II	No	>12months	>12months	Yes	Yes	Yes	sufficiently active	No	No	No	Secondary and above	DTG-based	Yes	Students	Yes
Female	Not depressed	intermediate support	Yes	Rich	I-II	No	>12months	>12months	Yes	No	Yes	sufficiently active	No	No	No	Secondary and above	DTG-based	Yes	Self-employee	Yes
Male	Not depressed	intermediate support	No	Poor	III-IV	No	>12months	>12months	No	No	No	insufficiently active	No	Yes	No	No formal education	DTG-based	No	Self-employee	No
Male	Not depressed	poor support	Yes	Poor	I-II	No	>12months	>12months	Yes	Yes	Yes	sufficiently active	No	No	No	Secondary and above	DTG-based	Yes	Students	Yes
Male	Not depressed	intermediate support	Yes	Poor	I-II	No	>12months	>12months	Yes	Yes	No	sufficiently active	No	No	No	Primary	DTG-based	Yes	Students	No
Female	Not depressed	intermediate support	Yes	Medium	III-IV	No	>12months	>12months	Yes	No	Yes	sufficiently active	Yes	No	No	Primary	DTG-based	Yes	Students	No
Female	Not depressed	intermediate support	No	Rich	I-II	No	>12months	>12months	Yes	No	Yes	insufficiently active	No	No	No	No formal education	DTG-based	No	Government employee	Yes
Male	Not depressed	intermediate support	Yes	Rich	I-II	No	>12months	>12months	No	Yes	No	insufficiently active	No	No	No	Primary	DTG-based	Yes	Students	Yes
Female	Not depressed	poor support	No	Rich	I-II	No	≤12months	≤12months	No	Yes	No	sufficiently active	No	No	No	Secondary and above	DTG-based	No	Students	No
Male	Not depressed	intermediate support	Yes	Poor	I-II	No	>12months	>12months	Yes	No	Yes	sufficiently active	No	No	No	Secondary and above	DTG-based	Yes	Students	Yes
Female	Not depressed	poor support	Yes	Rich	I-II	No	>12months	>12months	No	Yes	Yes	sufficiently active	No	No	No	Primary	DTG-based	No	Students	Yes
Male	Not depressed	intermediate support	No	Rich	I-II	Yes	>12months	>12months	Yes	No	Yes	insufficiently active	No	Yes	No	No formal education	DTG-based	No	Self-employee	No
Female	Not depressed	intermediate support	No	Rich	I-II	No	≤12months	≤12months	No	No	No	sufficiently active	No	No	No	Primary	DTG-based	No	Self-employee	No
Male	Not depressed	poor support	Yes	Rich	I-II	No	>12months	>12months	Yes	Yes	No	sufficiently active	No	No	No	Primary	DTG-based	Yes	Students	No
Female	Not depressed	intermediate support	No	Rich	I-II	No	>12months	>12months	No	No	No	sufficiently active	No	No	No	Primary	DTG-based	Yes	Students	No
Female	Not depressed	intermediate support	Yes	Rich	I-II	No	≤12months	≤12months	No	Yes	No	sufficiently active	No	Yes	No	Primary	DTG-based	No	Self-employee	No
Male	Not depressed	poor support	No	Medium	I-II	No	>12months	>12months	Yes	No	Yes	sufficiently active	No	No	No	Secondary and above	DTG-based	Yes	Students	No
Female	Not depressed	intermediate support	Yes	Poor	I-II	No	>12months	>12months	Yes	No	Yes	sufficiently active	No	No	Yes	Primary	DTG-based	No	Self-employee	Yes
Female	Not depressed	intermediate support	No	Rich	I-II	No	>12months	>12months	No	Yes	No	sufficiently active	No	Yes	No	No formal education	DTG-based	No	Self-employee	No
Male	Not depressed	poor support	Yes	Medium	I-II	No	>12months	>12months	Yes	No	Yes	sufficiently active	No	No	No	Secondary and above	DTG-based	Yes	Students	Yes
Female	Not depressed	intermediate support	Yes	Medium	I-II	No	>12months	>12months	Yes	No	Yes	sufficiently active	No	No	No	Primary	DTG-based	Yes	Students	Yes
Male	Not depressed	poor support	Yes	Poor	I-II	No	>12months	>12months	No	Yes	No	sufficiently active	No	No	No	Primary	DTG-based	Yes	Self-employee	No
Female	Not depressed	intermediate support	No	Poor	I-II	No	>12months	>12months	No	No	Yes	sufficiently active	No	No	No	Primary	DTG-based	Yes	Self-employee	No
Female	Not depressed	strong support	No	Rich	I-II	No	>12months	>12months	No	No	No	sufficiently active	No	No	No	Secondary and above	DTG-based	No	Self-employee	No
Female	Not depressed	intermediate support	Yes	Rich	I-II	No	≤12months	≤12months	No	Yes	No	sufficiently active	No	Yes	No	Primary	DTG-based	No	Self-employee	No
Male	Not depressed	intermediate support	No	Poor	I-II	No	>12months	>12months	Yes	No	Yes	sufficiently active	No	No	No	Secondary and above	DTG-based	Yes	Self-employee	Yes
Female	Not depressed	intermediate support	No	Rich	I-II	No	>12months	>12months	No	Yes	No	sufficiently active	No	No	No	Secondary and above	DTG-based	Yes	Unemployed	No
Female	Not depressed	poor support	Yes	Rich	I-II	No	>12months	>12months	No	No	No	sufficiently active	No	No	No	No formal education	DTG-based	No	Self-employee	No
Male	Not depressed	poor support	Yes	Poor	I-II	Yes	>12months	>12months	Yes	No	No	sufficiently active	Yes	No	Yes	Primary	non DTG-based	Yes	Students	No
Male	Not depressed	poor support	Yes	Rich	I-II	No	>12months	>12months	No	Yes	Yes	sufficiently active	Yes	No	No	Primary	DTG-based	No	Self-employee	No
Female	Not depressed	strong support	No	Rich	I-II	No	≤12months	≤12months	No	No	Yes	sufficiently active	No	No	No	Secondary and above	DTG-based	Yes	Unemployed	No
Female	Not depressed	poor support	No	Rich	I-II	No	>12months	>12months	No	Yes	Yes	sufficiently active	No	No	No	Primary	DTG-based	Yes	Students	No
Female	Not depressed	poor support	Yes	Poor	I-II	No	>12months	>12months	No	No	No	sufficiently active	No	No	No	Primary	DTG-based	No	Self-employee	No
Female	Not depressed	intermediate support	No	Rich	I-II	No	>12months	>12months	No	No	No	sufficiently active	No	No	No	Primary	DTG-based	No	Self-employee	No
Female	Not depressed	poor support	No	Rich	I-II	No	≤12months	≤12months	No	Yes	No	sufficiently active	No	No	No	Secondary and above	DTG-based	No	Unemployed	No
Male	Not depressed	poor support	Yes	Poor	I-II	No	>12months	>12months	No	No	No	insufficiently active	No	Yes	No	Primary	DTG-based	No	Students	No
Male	Not depressed	poor support	No	Poor	I-II	No	>12months	>12months	Yes	No	Yes	sufficiently active	No	No	No	Secondary and above	DTG-based	Yes	Students	Yes
Male	Not depressed	poor support	Yes	Poor	I-II	Yes	>12months	>12months	No	Yes	Yes	insufficiently active	No	Yes	No	Primary	non DTG-based	Yes	Students	Yes
Male	Not depressed	intermediate support	Yes	Rich	I-II	No	>12months	>12months	No	No	No	sufficiently active	No	No	No	Secondary and above	DTG-based	Yes	Self-employee	No
Male	Not depressed	intermediate support	Yes	Poor	I-II	No	>12months	>12months	Yes	No	No	sufficiently active	No	No	No	Primary	DTG-based	Yes	Students	No
Female	Not depressed	poor support	No	Poor	I-II	No	≤12months	≤12months	Yes	Yes	Yes	sufficiently active	No	No	No	Secondary and above	DTG-based	Yes	Students	No
Female	Not depressed	poor support	No	Poor	I-II	No	>12months	>12months	No	No	No	insufficiently active	No	No	No	Primary	DTG-based	No	Students	No
Male	Not depressed	intermediate support	Yes	Rich	I-II	No	>12months	>12months	Yes	No	Yes	sufficiently active	No	No	No	Secondary and above	DTG-based	Yes	Students	No
Female	Not depressed	intermediate support	No	Rich	I-II	Yes	≤12months	≤12months	No	Yes	Yes	sufficiently active	No	No	No	Primary	DTG-based	Yes	Unemployed	No
Female	Not depressed	strong support	No	Poor	I-II	No	>12months	>12months	Yes	No	Yes	sufficiently active	No	No	No	Secondary and above	DTG-based	Yes	Students	No
Male	Not depressed	poor support	Yes	Poor	I-II	No	>12months	>12months	Yes	No	No	sufficiently active	No	No	No	Secondary and above	DTG-based	Yes	Students	Yes
Female	Not depressed	intermediate support	No	Rich	I-II	No	>12months	>12months	No	No	No	sufficiently active	No	No	No	Primary	DTG-based	Yes	Unemployed	No
Male	Not depressed	poor support	Yes	Poor	I-II	No	>12months	>12months	Yes	Yes	No	sufficiently active	No	No	No	Primary	non DTG-based	Yes	Students	Yes
Female	Not depressed	poor support	Yes	Poor	I-II	Yes	>12months	>12months	Yes	No	No	sufficiently active	No	No	No	Secondary and above	DTG-based	Yes	Students	Yes
Male	Not depressed	poor support	No	Rich	I-II	No	>12months	≤12months	No	No	No	sufficiently active	No	No	No	Secondary and above	DTG-based	No	Students	No
Female	Not depressed	strong support	No	Medium	I-II	No	>12months	>12months	Yes	Yes	Yes	sufficiently active	No	No	No	Primary	DTG-based	Yes	Self-employee	No
Female	Not depressed	intermediate support	Yes	Medium	I-II	No	>12months	≤12months	No	No	Yes	sufficiently active	No	No	No	Secondary and above	DTG-based	Yes	Students	No
Female	Not depressed	poor support	Yes	Poor	I-II	No	≤12months	≤12months	No	No	No	insufficiently active	No	No	No	Primary	DTG-based	No	Students	No
Female	Not depressed	strong support	No	Rich	I-II	No	>12months	>12months	No	Yes	No	sufficiently active	No	No	No	Secondary and above	DTG-based	No	Self-employee	No
Female	Not depressed	strong support	No	Rich	I-II	No	>12months	>12months	No	No	Yes	sufficiently active	No	No	No	No formal education	DTG-based	No	Self-employee	No
Male	Not depressed	intermediate support	Yes	Rich	I-II	No	>12months	>12months	No	No	No	sufficiently active	No	Yes	No	Primary	DTG-based	Yes	Students	No
Male	Not depressed	intermediate support	No	Poor	I-II	No	>12months	>12months	Yes	Yes	Yes	sufficiently active	Yes	No	No	Secondary and above	DTG-based	Yes	Students	Yes
Male	Not depressed	intermediate support	No	Poor	I-II	No	>12months	>12months	Yes	No	Yes	sufficiently active	Yes	Yes	No	Secondary and above	DTG-based	Yes	Students	No
Male	Not depressed	strong support	Yes	Rich	I-II	No	>12months	>12months	No	No	No	sufficiently active	No	No	No	Secondary and above	DTG-based	No	Self-employee	No
Female	Not depressed	poor support	Yes	Rich	I-II	No	>12months	>12months	Yes	No	Yes	sufficiently active	No	No	No	Primary	DTG-based	Yes	Students	No
Female	Not depressed	intermediate support	No	Medium	I-II	No	>12months	≤12months	No	Yes	Yes	sufficiently active	No	No	No	Primary	DTG-based	No	Unemployed	No
Male	Not depressed	strong support	No	Poor	I-II	No	>12months	>12months	Yes	No	Yes	insufficiently active	No	No	No	Secondary and above	DTG-based	Yes	Self-employee	Yes
Male	Not depressed	poor support	Yes	Poor	III-IV	No	>12months	>12months	Yes	No	Yes	sufficiently active	Yes	Yes	No	Primary	DTG-based	Yes	Students	Yes
Male	Not depressed	intermediate support	Yes	Medium	I-II	No	>12months	>12months	Yes	No	Yes	sufficiently active	Yes	No	No	Secondary and above	DTG-based	Yes	Students	Yes
Female	Not depressed	strong support	No	Medium	I-II	No	>12months	≤12months	No	No	Yes	sufficiently active	No	No	No	Secondary and above	DTG-based	Yes	Unemployed	No
Female	Not depressed	intermediate support	Yes	Rich	I-II	No	>12months	≤12months	Yes	Yes	Yes	sufficiently active	No	No	No	Primary	DTG-based	Yes	Students	No
Female	Not depressed	intermediate support	Yes	Rich	I-II	No	≤12months	≤12months	No	No	No	sufficiently active	No	No	No	No formal education	DTG-based	No	Unemployed	No
Female	Not depressed	intermediate support	Yes	Poor	I-II	No	>12months	>12months	No	Yes	No	sufficiently active	No	Yes	No	Secondary and above	DTG-based	No	Unemployed	No
Female	Not depressed	intermediate support	No	Rich	I-II	No	>12months	>12months	No	No	No	sufficiently active	No	No	No	Secondary and above	DTG-based	No	Unemployed	No
Female	Not depressed	poor support	Yes	Medium	I-II	No	>12months	≤12months	No	Yes	No	sufficiently active	No	No	No	Primary	DTG-based	Yes	Students	No
Male	Not depressed	intermediate support	No	Poor	I-II	No	>12months	>12months	Yes	No	No	sufficiently active	No	No	No	Primary	DTG-based	Yes	Students	No
Female	Not depressed	intermediate support	No	Poor	I-II	No	>12months	≤12months	No	No	No	sufficiently active	No	No	No	Primary	DTG-based	No	Unemployed	No
Female	Not depressed	intermediate support	Yes	Rich	I-II	No	>12months	>12months	No	No	Yes	insufficiently active	No	No	No	Primary	DTG-based	Yes	Unemployed	No
Female	Not depressed	strong support	No	Poor	I-II	No	>12months	>12months	Yes	Yes	No	sufficiently active	No	No	No	Secondary and above	DTG-based	Yes	Students	Yes
Female	Not depressed	intermediate support	Yes	Rich	I-II	Yes	>12months	>12months	Yes	No	No	sufficiently active	No	No	No	Primary	non DTG-based	Yes	Students	No
Male	Not depressed	poor support	Yes	Rich	I-II	No	≤12months	≤12months	No	No	No	sufficiently active	No	No	No	No formal education	DTG-based	Yes	Unemployed	No
Male	Not depressed	poor support	Yes	Rich	I-II	No	>12months	≤12months	Yes	No	No	sufficiently active	No	No	No	Primary	DTG-based	Yes	Self-employee	Yes
Male	Not depressed	poor support	No	Rich	I-II	No	>12months	≤12months	No	Yes	No	sufficiently active	No	No	No	Secondary and above	DTG-based	No	Students	No
Female	Not depressed	strong support	No	Rich	I-II	No	>12months	>12months	Yes	No	Yes	sufficiently active	No	No	No	Secondary and above	DTG-based	Yes	Self-employee	No
Female	Not depressed	poor support	No	Poor	I-II	No	>12months	>12months	Yes	No	Yes	sufficiently active	No	No	No	Secondary and above	DTG-based	Yes	Government employee	No
Female	Not depressed	strong support	No	Rich	I-II	No	>12months	>12months	No	No	No	sufficiently active	No	No	No	No formal education	DTG-based	No	Self-employee	No
Male	Not depressed	poor support	Yes	Poor	I-II	No	>12months	>12months	No	Yes	No	insufficiently active	No	No	No	No formal education	DTG-based	No	Unemployed	No
Male	Not depressed	strong support	No	Medium	I-II	No	>12months	>12months	Yes	No	Yes	sufficiently active	No	No	No	Secondary and above	DTG-based	Yes	Self-employee	No
Male	Not depressed	intermediate support	No	Poor	I-II	No	>12months	>12months	Yes	No	No	insufficiently active	No	No	No	Primary	DTG-based	No	Students	Yes
Female	Not depressed	intermediate support	No	Poor	I-II	No	≤12months	≤12months	No	Yes	Yes	sufficiently active	No	No	No	Secondary and above	non DTG-based	Yes	Students	No
Female	Not depressed	intermediate support	No	Poor	I-II	No	>12months	>12months	Yes	No	Yes	sufficiently active	No	No	No	Secondary and above	DTG-based	Yes	Self-employee	No
Male	Not depressed	poor support	Yes	Poor	I-II	No	>12months	≤12months	Yes	No	No	sufficiently active	No	No	No	Primary	DTG-based	Yes	Self-employee	No
Male	Not depressed	strong support	No	Poor	I-II	No	>12months	>12months	Yes	No	Yes	sufficiently active	No	No	No	Secondary and above	DTG-based	Yes	Students	No
Male	Not depressed	poor support	No	Poor	I-II	No	>12months	>12months	No	No	No	insufficiently active	No	No	No	Secondary and above	DTG-based	Yes	Students	Yes
Female	Not depressed	intermediate support	No	Poor	I-II	No	>12months	>12months	Yes	Yes	Yes	sufficiently active	No	Yes	No	Secondary and above	DTG-based	No	Self-employee	Yes
Female	Not depressed	strong support	No	Poor	I-II	No	>12months	≤12months	No	No	Yes	sufficiently active	No	No	No	Primary	DTG-based	No	Unemployed	No
Female	Not depressed	intermediate support	No	Rich	I-II	No	>12months	>12months	Yes	No	Yes	sufficiently active	No	No	No	Primary	DTG-based	Yes	Students	Yes
Male	Not depressed	strong support	No	Rich	I-II	No	>12months	>12months	No	No	Yes	sufficiently active	No	No	No	Secondary and above	DTG-based	Yes	Students	Yes
Male	Not depressed	intermediate support	No	Rich	I-II	No	≤12months	≤12months	No	No	Yes	sufficiently active	No	No	No	Secondary and above	DTG-based	Yes	Students	No
Female	Not depressed	strong support	No	Poor	I-II	No	>12months	>12months	Yes	No	Yes	sufficiently active	No	No	No	Secondary and above	DTG-based	Yes	Students	No
Female	Not depressed	poor support	Yes	Poor	I-II	No	≤12months	≤12months	No	Yes	No	insufficiently active	Yes	No	No	No formal education	DTG-based	No	Self-employee	No
Female	Not depressed	poor support	Yes	Poor	I-II	No	≤12months	≤12months	No	No	No	insufficiently active	No	No	No	No formal education	DTG-based	Yes	Self-employee	No
Female	Not depressed	intermediate support	Yes	Medium	I-II	No	>12months	>12months	Yes	No	Yes	sufficiently active	No	No	No	Secondary and above	DTG-based	Yes	Students	Yes
Female	Not depressed	intermediate support	No	Poor	III-IV	No	>12months	>12months	No	No	No	sufficiently active	Yes	No	Yes	Secondary and above	DTG-based	No	Unemployed	No
Female	Not depressed	intermediate support	No	Medium	I-II	No	≤12months	≤12months	No	No	Yes	sufficiently active	No	No	No	Primary	DTG-based	Yes	Unemployed	No
Male	Not depressed	intermediate support	No	Rich	I-II	No	>12months	>12months	Yes	No	Yes	sufficiently active	No	No	No	Secondary and above	DTG-based	Yes	Students	No
Male	Not depressed	poor support	Yes	Medium	I-II	No	>12months	>12months	Yes	No	No	sufficiently active	No	No	No	Secondary and above	DTG-based	Yes	Government employee	No
Male	Not depressed	poor support	No	Poor	I-II	No	≤12months	≤12months	Yes	No	Yes	sufficiently active	No	No	No	Primary	DTG-based	Yes	Students	No
Male	Not depressed	strong support	No	Rich	I-II	No	≤12months	≤12months	No	No	Yes	sufficiently active	No	No	No	No formal education	DTG-based	No	Self-employee	No
Female	Not depressed	intermediate support	No	Rich	I-II	No	≤12months	≤12months	No	No	No	sufficiently active	No	No	No	Primary	DTG-based	No	Unemployed	No
Female	Not depressed	strong support	No	Poor	I-II	No	>12months	≤12months	No	No	Yes	sufficiently active	No	No	No	Secondary and above	DTG-based	Yes	Unemployed	No
Female	Not depressed	strong support	No	Poor	I-II	No	>12months	≤12months	No	No	Yes	sufficiently active	No	No	No	Primary	DTG-based	No	Unemployed	No
Male	Not depressed	poor support	No	Poor	III-IV	Yes	>12months	>12months	Yes	Yes	No	insufficiently active	Yes	No	Yes	Primary	DTG-based	Yes	Students	No
Female	Not depressed	strong support	No	Rich	I-II	No	>12months	>12months	Yes	No	Yes	sufficiently active	No	No	No	Secondary and above	DTG-based	Yes	Self-employee	No
Female	Not depressed	poor support	Yes	Poor	I-II	No	>12months	>12months	Yes	No	Yes	sufficiently active	No	No	No	Primary	DTG-based	Yes	Students	Yes
Female	Not depressed	strong support	No	Poor	I-II	No	>12months	>12months	Yes	No	Yes	sufficiently active	No	No	No	Secondary and above	DTG-based	Yes	Students	No
Male	Not depressed	strong support	No	Rich	I-II	No	>12months	>12months	Yes	No	Yes	insufficiently active	No	No	No	Secondary and above	DTG-based	Yes	Students	No
Female	Not depressed	intermediate support	No	Poor	I-II	Yes	>12months	>12months	Yes	Yes	Yes	sufficiently active	No	Yes	No	Secondary and above	DTG-based	No	Unemployed	Yes
Male	Not depressed	intermediate support	No	Rich	I-II	No	>12months	>12months	No	No	Yes	insufficiently active	No	No	No	No formal education	DTG-based	Yes	Unemployed	No
Female	Not depressed	intermediate support	No	Rich	I-II	No	>12months	>12months	No	No	Yes	sufficiently active	No	No	No	Primary	DTG-based	No	Self-employee	No
Female	Not depressed	strong support	Yes	Rich	I-II	No	>12months	>12months	No	No	Yes	sufficiently active	Yes	No	No	No formal education	DTG-based	No	Self-employee	No
Female	Not depressed	strong support	No	Rich	I-II	No	>12months	>12months	Yes	No	Yes	sufficiently active	No	No	No	Secondary and above	DTG-based	Yes	Students	No
Female	Not depressed	strong support	No	Rich	I-II	No	>12months	>12months	No	No	No	sufficiently active	No	No	No	No formal education	DTG-based	No	Self-employee	No
Female	Not depressed	poor support	No	Medium	III-IV	No	>12months	>12months	Yes	No	Yes	sufficiently active	Yes	No	No	Secondary and above	DTG-based	Yes	Students	No
Female	Not depressed	poor support	No	Medium	I-II	No	>12months	>12months	No	No	No	sufficiently active	No	No	No	Secondary and above	DTG-based	Yes	Government employee	No
Female	Not depressed	poor support	No	Poor	I-II	No	>12months	>12months	No	No	Yes	sufficiently active	No	No	No	Primary	DTG-based	No	Unemployed	No
Male	Not depressed	poor support	Yes	Rich	I-II	No	>12months	>12months	Yes	Yes	No	sufficiently active	No	No	No	Secondary and above	DTG-based	Yes	Self-employee	No
Male	Not depressed	poor support	Yes	Rich	I-II	No	>12months	>12months	No	No	No	sufficiently active	No	No	No	Primary	DTG-based	Yes	Students	No
Female	Not depressed	poor support	No	Rich	I-II	No	≤12months	≤12months	Yes	No	Yes	sufficiently active	No	No	No	Primary	DTG-based	Yes	Students	No
Female	Not depressed	intermediate support	No	Poor	I-II	No	>12months	>12months	Yes	No	Yes	sufficiently active	No	No	No	Primary	DTG-based	No	Unemployed	No
Female	Not depressed	intermediate support	Yes	Poor	III-IV	No	>12months	>12months	Yes	Yes	Yes	insufficiently active	No	Yes	No	Secondary and above	DTG-based	Yes	Students	Yes
Female	Not depressed	strong support	No	Rich	I-II	No	>12months	>12months	Yes	No	Yes	sufficiently active	No	No	No	Secondary and above	DTG-based	Yes	Students	No
Female	Not depressed	poor support	No	Poor	I-II	No	>12months	>12months	Yes	No	Yes	insufficiently active	No	Yes	No	No formal education	DTG-based	Yes	Self-employee	No
Female	Not depressed	strong support	No	Rich	I-II	No	≤12months	≤12months	No	No	Yes	sufficiently active	No	No	No	Secondary and above	DTG-based	Yes	Unemployed	No
Male	Not depressed	poor support	No	Poor	I-II	No	>12months	>12months	Yes	No	Yes	sufficiently active	No	No	No	Secondary and above	DTG-based	Yes	Students	Yes
Female	Not depressed	intermediate support	No	Rich	I-II	No	>12months	>12months	Yes	No	Yes	sufficiently active	No	No	No	Primary	DTG-based	Yes	Students	Yes
Male	Not depressed	poor support	Yes	Poor	I-II	Yes	>12months	>12months	Yes	Yes	No	insufficiently active	Yes	No	Yes	Primary	non DTG-based	No	Students	Yes
Female	Not depressed	strong support	No	Medium	I-II	No	>12months	>12months	Yes	No	Yes	sufficiently active	No	No	No	Secondary and above	DTG-based	Yes	Students	Yes
Male	Not depressed	poor support	Yes	Poor	I-II	No	>12months	>12months	Yes	Yes	Yes	sufficiently active	No	No	No	Primary	DTG-based	Yes	Self-employee	Yes
Male	Depressed	poor support	No	Poor	III-IV	Yes	>12months	>12months	Yes	Yes	Yes	sufficiently active	Yes	No	Yes	Primary	non DTG-based	No	Self-employee	Yes
Female	Depressed	intermediate support	No	Medium	III-IV	No	>12months	>12months	Yes	No	Yes	sufficiently active	Yes	No	No	Secondary and above	non DTG-based	Yes	Students	Yes
Male	Depressed	poor support	Yes	Rich	I-II	No	>12months	>12months	Yes	No	Yes	insufficiently active	No	No	No	Secondary and above	DTG-based	Yes	Self-employee	Yes
Female	Depressed	strong support	No	Poor	I-II	No	>12months	>12months	Yes	No	Yes	sufficiently active	No	No	No	Secondary and above	DTG-based	Yes	Students	No
Male	Depressed	poor support	Yes	Poor	I-II	Yes	>12months	>12months	No	Yes	No	sufficiently active	Yes	No	Yes	No formal education	non DTG-based	No	Unemployed	Yes
Male	Depressed	poor support	No	Rich	I-II	Yes	>12months	>12months	Yes	Yes	Yes	insufficiently active	No	No	No	No formal education	DTG-based	Yes	Unemployed	Yes
Male	Depressed	poor support	Yes	Medium	I-II	No	>12months	>12months	Yes	No	Yes	sufficiently active	No	No	No	Primary	DTG-based	Yes	Students	Yes
Male	Depressed	intermediate support	No	Rich	III-IV	No	>12months	>12months	Yes	No	Yes	sufficiently active	Yes	No	No	Secondary and above	DTG-based	Yes	Students	No
Male	Depressed	poor support	Yes	Poor	I-II	No	>12months	>12months	Yes	Yes	Yes	sufficiently active	No	No	No	Primary	DTG-based	Yes	Students	Yes
Male	Depressed	poor support	Yes	Poor	I-II	No	>12months	>12months	No	Yes	Yes	insufficiently active	No	No	No	Primary	DTG-based	No	Students	No
Female	Depressed	poor support	No	Poor	I-II	No	>12months	>12months	Yes	Yes	No	insufficiently active	No	No	Yes	Secondary and above	non DTG-based	Yes	Self-employee	Yes
Female	Depressed	poor support	Yes	Poor	I-II	No	>12months	>12months	Yes	Yes	Yes	sufficiently active	No	No	No	Primary	non DTG-based	Yes	Students	Yes
Male	Depressed	poor support	No	Poor	I-II	No	>12months	>12months	No	No	No	insufficiently active	Yes	No	No	No formal education	non DTG-based	No	Self-employee	No
Female	Depressed	poor support	Yes	Rich	I-II	Yes	>12months	>12months	Yes	No	Yes	sufficiently active	Yes	No	No	Secondary and above	DTG-based	Yes	Students	No
Male	Depressed	poor support	No	Poor	III-IV	Yes	>12months	>12months	Yes	No	Yes	sufficiently active	Yes	Yes	No	Secondary and above	DTG-based	No	Students	Yes
Male	Depressed	poor support	Yes	Poor	I-II	No	>12months	>12months	No	No	No	insufficiently active	No	No	No	No formal education	DTG-based	No	Self-employee	No
Male	Depressed	poor support	No	Medium	I-II	No	>12months	>12months	Yes	No	Yes	sufficiently active	No	No	No	Secondary and above	DTG-based	Yes	Self-employee	Yes
Male	Depressed	poor support	Yes	Poor	III-IV	No	>12months	>12months	Yes	Yes	Yes	sufficiently active	Yes	No	No	Primary	DTG-based	Yes	Students	No
Female	Depressed	poor support	No	Poor	III-IV	No	>12months	>12months	Yes	No	Yes	sufficiently active	Yes	No	Yes	Secondary and above	DTG-based	Yes	Self-employee	Yes
Male	Depressed	poor support	Yes	Poor	I-II	No	>12months	>12months	Yes	No	Yes	sufficiently active	Yes	No	No	Secondary and above	DTG-based	Yes	Students	No
Male	Depressed	strong support	No	Poor	I-II	No	>12months	>12months	Yes	No	Yes	sufficiently active	No	No	No	Primary	DTG-based	Yes	Students	Yes
Male	Depressed	poor support	Yes	Rich	III-IV	No	>12months	>12months	Yes	Yes	Yes	sufficiently active	Yes	No	No	Secondary and above	non DTG-based	Yes	Students	Yes
Female	Depressed	intermediate support	No	Rich	I-II	No	>12months	>12months	Yes	No	Yes	sufficiently active	No	No	No	Primary	DTG-based	Yes	Unemployed	No
Male	Depressed	poor support	Yes	Poor	III-IV	No	>12months	>12months	Yes	No	Yes	sufficiently active	Yes	No	No	Secondary and above	DTG-based	Yes	Students	Yes
Female	Depressed	poor support	No	Poor	I-II	No	>12months	>12months	Yes	Yes	Yes	sufficiently active	No	No	No	Primary	DTG-based	No	Students	No
Male	Depressed	poor support	No	Rich	I-II	No	>12months	>12months	Yes	Yes	Yes	sufficiently active	No	No	No	Secondary and above	DTG-based	Yes	Students	Yes
Female	Depressed	poor support	Yes	Poor	I-II	No	>12months	>12months	Yes	No	No	sufficiently active	No	No	No	Primary	DTG-based	Yes	Students	Yes
Male	Depressed	strong support	No	Poor	I-II	No	>12months	>12months	Yes	Yes	Yes	sufficiently active	No	No	No	Secondary and above	DTG-based	Yes	Students	Yes
Male	Depressed	poor support	Yes	Rich	III-IV	No	>12months	>12months	Yes	No	No	sufficiently active	Yes	No	Yes	Secondary and above	non DTG-based	No	Students	Yes
Female	Depressed	poor support	No	Medium	I-II	No	>12months	>12months	Yes	No	Yes	sufficiently active	No	No	No	Primary	DTG-based	Yes	Students	No
Male	Depressed	poor support	Yes	Rich	III-IV	Yes	>12months	>12months	No	Yes	Yes	sufficiently active	Yes	Yes	No	No formal education	non DTG-based	No	Unemployed	Yes
Female	Depressed	poor support	Yes	Poor	I-II	No	≤12months	≤12months	No	No	Yes	sufficiently active	No	Yes	No	Primary	DTG-based	No	Self-employee	No
Male	Depressed	strong support	No	Rich	I-II	No	>12months	>12months	Yes	No	No	sufficiently active	No	No	No	No formal education	DTG-based	Yes	Self-employee	No
Female	Depressed	poor support	Yes	Poor	I-II	No	≤12months	≤12months	No	Yes	Yes	insufficiently active	No	No	No	Primary	DTG-based	Yes	Students	No
Male	Depressed	poor support	No	Poor	I-II	No	>12months	>12months	Yes	No	Yes	sufficiently active	No	No	No	Secondary and above	DTG-based	Yes	Students	Yes
Female	Depressed	intermediate support	Yes	Medium	III-IV	No	>12months	>12months	Yes	No	Yes	sufficiently active	Yes	No	No	Secondary and above	DTG-based	Yes	Students	Yes
Female	Depressed	intermediate support	No	Poor	I-II	No	>12months	>12months	Yes	Yes	No	sufficiently active	No	Yes	No	No formal education	DTG-based	No	Self-employee	Yes
Male	Depressed	intermediate support	Yes	Medium	I-II	Yes	>12months	>12months	Yes	Yes	No	sufficiently active	Yes	No	Yes	Primary	non DTG-based	Yes	Students	Yes
Male	Depressed	poor support	Yes	Poor	I-II	No	>12months	>12months	Yes	No	Yes	insufficiently active	No	No	No	Primary	DTG-based	Yes	Students	Yes
Male	Depressed	poor support	Yes	Poor	I-II	No	>12months	>12months	Yes	Yes	Yes	sufficiently active	No	No	No	Secondary and above	non DTG-based	No	Self-employee	Yes
Male	Depressed	poor support	No	Poor	III-IV	Yes	>12months	>12months	Yes	No	Yes	sufficiently active	Yes	Yes	Yes	Secondary and above	non DTG-based	Yes	Self-employee	Yes
Male	Depressed	poor support	Yes	Poor	I-II	No	≤12months	≤12months	Yes	Yes	Yes	sufficiently active	No	No	No	Secondary and above	DTG-based	Yes	Students	Yes
Male	Depressed	poor support	Yes	Poor	III-IV	No	>12months	>12months	Yes	No	Yes	insufficiently active	No	No	No	Secondary and above	DTG-based	Yes	Self-employee	Yes
Female	Depressed	intermediate support	No	Poor	III-IV	No	>12months	>12months	No	No	Yes	sufficiently active	No	No	No	Primary	non DTG-based	No	Students	No
Male	Depressed	poor support	Yes	Poor	III-IV	No	>12months	>12months	Yes	Yes	Yes	sufficiently active	Yes	Yes	No	Secondary and above	DTG-based	Yes	Self-employee	Yes
Female	Depressed	strong support	No	Poor	III-IV	No	>12months	>12months	Yes	No	Yes	sufficiently active	Yes	No	No	Secondary and above	DTG-based	Yes	Students	No
Male	Depressed	poor support	Yes	Medium	I-II	No	>12months	>12months	Yes	No	Yes	sufficiently active	No	No	No	Secondary and above	DTG-based	No	Students	Yes
Male	Depressed	poor support	No	Poor	I-II	No	>12months	>12months	Yes	No	Yes	sufficiently active	No	No	No	Secondary and above	non DTG-based	Yes	Students	No
Male	Depressed	poor support	Yes	Poor	I-II	No	>12months	>12months	Yes	No	Yes	sufficiently active	No	No	No	Secondary and above	DTG-based	Yes	Students	Yes
Male	Depressed	poor support	No	Poor	III-IV	No	>12months	>12months	Yes	Yes	Yes	sufficiently active	Yes	No	No	Secondary and above	DTG-based	Yes	Self-employee	Yes
Male	Depressed	poor support	Yes	Poor	I-II	Yes	>12months	>12months	Yes	Yes	Yes	sufficiently active	No	No	Yes	Secondary and above	non DTG-based	Yes	Self-employee	Yes
Female	Depressed	intermediate support	Yes	Poor	I-II	No	>12months	>12months	No	No	No	insufficiently active	No	No	No	No formal education	DTG-based	No	Self-employee	No
Male	Depressed	poor support	No	Poor	III-IV	No	>12months	>12months	Yes	No	Yes	insufficiently active	Yes	Yes	No	Secondary and above	non DTG-based	Yes	Self-employee	Yes
Female	Depressed	intermediate support	Yes	Rich	III-IV	No	>12months	≤12months	No	Yes	No	sufficiently active	No	No	No	Primary	DTG-based	Yes	Self-employee	Yes
Male	Depressed	poor support	No	Poor	I-II	No	>12months	>12months	Yes	No	Yes	insufficiently active	No	No	No	No formal education	DTG-based	Yes	Self-employee	Yes
Female	Depressed	poor support	No	Poor	I-II	No	≤12months	>12months	No	No	No	insufficiently active	No	No	No	No formal education	DTG-based	Yes	Self-employee	No
Male	Depressed	intermediate support	Yes	Poor	I-II	No	>12months	>12months	Yes	Yes	Yes	sufficiently active	No	No	No	Secondary and above	DTG-based	No	Self-employee	Yes
Female	Depressed	poor support	No	Rich	I-II	Yes	>12months	>12months	Yes	No	Yes	sufficiently active	Yes	Yes	No	Secondary and above	non DTG-based	Yes	Self-employee	Yes
Male	Depressed	intermediate support	No	Poor	I-II	No	>12months	>12months	Yes	No	Yes	sufficiently active	No	Yes	No	Secondary and above	DTG-based	Yes	Students	Yes
Male	Depressed	poor support	Yes	Poor	I-II	No	>12months	>12months	Yes	No	Yes	sufficiently active	No	Yes	No	Primary	DTG-based	Yes	Students	Yes
Male	Depressed	poor support	No	Poor	III-IV	No	≤12months	≤12months	Yes	Yes	Yes	insufficiently active	Yes	No	Yes	Secondary and above	non DTG-based	Yes	Self-employee	Yes
Female	Depressed	poor support	Yes	Poor	III-IV	No	>12months	>12months	No	No	Yes	insufficiently active	No	No	No	Primary	DTG-based	No	Students	No
Female	Depressed	strong support	Yes	Poor	I-II	No	>12months	>12months	Yes	No	Yes	sufficiently active	No	No	No	Secondary and above	DTG-based	Yes	Self-employee	Yes
Female	Depressed	poor support	No	Rich	III-IV	No	>12months	>12months	Yes	No	Yes	sufficiently active	Yes	No	No	Primary	DTG-based	No	Students	Yes
Male	Depressed	strong support	Yes	Medium	I-II	No	>12months	>12months	Yes	No	Yes	insufficiently active	No	No	No	Secondary and above	non DTG-based	Yes	Self-employee	Yes
Male	Depressed	poor support	Yes	Medium	III-IV	No	>12months	>12months	Yes	Yes	Yes	sufficiently active	Yes	No	No	Primary	DTG-based	Yes	Students	Yes
Female	Depressed	poor support	No	Rich	I-II	No	>12months	>12months	Yes	No	Yes	sufficiently active	No	No	No	Primary	DTG-based	Yes	Students	Yes
Male	Depressed	strong support	Yes	Poor	I-II	No	>12months	>12months	Yes	No	Yes	sufficiently active	No	No	No	No formal education	DTG-based	No	Self-employee	Yes
Male	Depressed	poor support	Yes	Poor	III-IV	No	>12months	>12months	Yes	Yes	Yes	insufficiently active	Yes	No	Yes	Primary	non DTG-based	Yes	Self-employee	Yes
Male	Depressed	poor support	No	Poor	I-II	Yes	>12months	>12months	Yes	Yes	Yes	insufficiently active	No	No	No	No formal education	DTG-based	Yes	Self-employee	Yes
Female	Depressed	poor support	Yes	Medium	I-II	No	>12months	>12months	Yes	No	Yes	sufficiently active	No	No	No	Primary	DTG-based	No	Students	Yes
Male	Depressed	poor support	Yes	Poor	III-IV	No	>12months	>12months	Yes	Yes	Yes	sufficiently active	Yes	No	No	Primary	DTG-based	Yes	Students	Yes
Female	Depressed	intermediate support	Yes	Poor	I-II	Yes	>12months	>12months	Yes	Yes	Yes	sufficiently active	No	No	No	Primary	DTG-based	Yes	Students	Yes
Male	Depressed	intermediate support	No	Poor	III-IV	No	>12months	>12months	Yes	No	Yes	insufficiently active	Yes	No	No	No formal education	DTG-based	No	Self-employee	No
Female	Depressed	intermediate support	No	Rich	I-II	Yes	>12months	>12months	No	No	Yes	sufficiently active	No	No	No	No formal education	DTG-based	No	Unemployed	No
Male	Depressed	strong support	No	Poor	III-IV	No	>12months	>12months	Yes	Yes	Yes	sufficiently active	Yes	No	No	Secondary and above	non DTG-based	Yes	Self-employee	Yes
